# Supplementary material for: Activation of SIRT1 by Hydroxysafflor Yellow A Attenuates Chronic Unpredictable Mild Stress‐Induced Microglia Activation and Iron Death in Depressed Rats
Source: Brain Behav. 2025 Mar 9;15(3):e70385. doi: 10.1002/brb3.70385 (PMC11891294; doi:10.1002/brb3.70385)
Supplement: Supplementary file 1 — Supporting Information [file BRB3-15-e70385-s001.xlsx]

## Sheet: Sheet1
	Fig.1A	F (DFn, DFd)	F (4, 25) = 18.59
		CUMS vs. Control	<0.0001
		CUMS vs. CUMS+HSYA(15mg/kg)	0.114
		CUMS vs. CUMS+HSYA(30mg/kg)	0.0007
		CUMS vs. CUMS+HSYA(60mg/kg)	<0.0001
	Fig.1B	F (DFn, DFd)	F (4, 25) = 66.24
		CUMS vs. Control	<0.0001
		CUMS vs. CUMS+HSYA(15mg/kg)	0.7429
		CUMS vs. CUMS+HSYA(30mg/kg)	0.0011
		CUMS vs. CUMS+HSYA(60mg/kg)	<0.0001
	Fig.1C	F (DFn, DFd)	F (4, 25) = 19.20
		CUMS vs. Control	<0.0001
		CUMS vs. CUMS+HSYA(15mg/kg)	0.0293
		CUMS vs. CUMS+HSYA(30mg/kg)	0.0008
		CUMS vs. CUMS+HSYA(60mg/kg)	<0.0001
	Fig.2A	F (DFn, DFd)	F (4, 25) = 57.89
		CUMS vs. Control	<0.0001
		CUMS vs. CUMS+HSYA(15mg/kg)	0.0006
		CUMS vs. CUMS+HSYA(30mg/kg)	<0.0001
		CUMS vs. CUMS+HSYA(60mg/kg)	<0.0001
	Fig.2B	F (DFn, DFd)	F (4, 25) = 56.45
		CUMS vs. Control	<0.0001
		CUMS vs. CUMS+HSYA(15mg/kg)	0.0001
		CUMS vs. CUMS+HSYA(30mg/kg)	<0.0001
		CUMS vs. CUMS+HSYA(60mg/kg)	<0.0001
	Fig.3A	F (DFn, DFd)	F (4, 25) = 47.98
		CUMS vs. Control	<0.0001
		CUMS vs. CUMS+HSYA(15mg/kg)	0.216
		CUMS vs. CUMS+HSYA(30mg/kg)	<0.0001
		CUMS vs. CUMS+HSYA(60mg/kg)	<0.0001
	Fig.3C-1	F (DFn, DFd)	F (4, 25) = 51.49
		CUMS vs. Control	<0.0001
		CUMS vs. CUMS+HSYA(15mg/kg)	0.149
		CUMS vs. CUMS+HSYA(30mg/kg)	<0.0001
		CUMS vs. CUMS+HSYA(60mg/kg)	<0.0001
	Fig.3C-2	F (DFn, DFd)	F (4, 25) = 137.1
		CUMS vs. Control	<0.0001
		CUMS vs. CUMS+HSYA(15mg/kg)	0.5918
		CUMS vs. CUMS+HSYA(30mg/kg)	0.0012
		CUMS vs. CUMS+HSYA(60mg/kg)	<0.0001
	Fig.4-1	F (DFn, DFd)	F (4, 25) = 144.6
		CUMS vs. Control	<0.0001
		CUMS vs. CUMS+HSYA(15mg/kg)	0.0031
		CUMS vs. CUMS+HSYA(30mg/kg)	<0.0001
		CUMS vs. CUMS+HSYA(60mg/kg)	<0.0001
	Fig.4-2	F (DFn, DFd)	F (4, 25) = 26.26
		CUMS vs. Control	<0.0001
		CUMS vs. CUMS+HSYA(15mg/kg)	0.4074
		CUMS vs. CUMS+HSYA(30mg/kg)	0.0092
		CUMS vs. CUMS+HSYA(60mg/kg)	<0.0001
	Fig.4-3	F (DFn, DFd)	F (4, 25) = 96.88
		CUMS vs. Control	<0.0001
		CUMS vs. CUMS+HSYA(15mg/kg)	<0.0001
		CUMS vs. CUMS+HSYA(30mg/kg)	<0.0001
		CUMS vs. CUMS+HSYA(60mg/kg)	<0.0001
